# Supplementary material for: Association between gut microbiota and malignant cardiac tumors: A two‐sample Mendelian randomization study
Source: Cancer Med. 2024 Jul 2;13(13):e7455. doi: 10.1002/cam4.7455 (PMC11217809; doi:10.1002/cam4.7455)
Supplement: Supplementary file 1 — Data S1. [file CAM4-13-e7455-s002.csv]

snp	trait
rs10217435	Impedance of arm right
rs10217435	Impedance of whole body
rs62532512	Body fat percentage
rs62532512	Leg fat percentage left
rs62532512	Leg fat percentage right
rs62532512	Tobacco smoking: smokes on most or all days
rs62532512	Trunk fat percentage
rs9389714	Impedance of arm right
rs9389714	Nap during day
rs112617308	Mean time to correctly identify matches
rs12151423	Arm fat-free mass left
rs12151423	Arm fat-free mass right
rs12151423	Arm predicted mass left
rs12151423	Arm predicted mass right
rs12151423	Basal metabolic rate
rs12151423	Height
rs12151423	Leg fat-free mass left
rs12151423	Leg fat-free mass right
rs12151423	Leg predicted mass left
rs12151423	Leg predicted mass right
rs12151423	Sitting height
rs12151423	Trunk fat-free mass
rs12151423	Trunk predicted mass
rs12151423	Weight
rs12151423	Whole body fat-free mass
rs12151423	Whole body water mass
rs2913110	Platelet distribution width
rs1530559	Body mass index
rs1530559	Body mass index
rs1530559	Hip circumference
rs1530559	Waist circumference
rs1530559	Weight
rs1530559	Low density lipoprotein
rs1530559	Total cholesterol
rs1530559	Fasting insulin
rs1530559	log Fasting insulin
rs1530559	Parkinsons disease
rs1530559	Arm fat mass left
rs1530559	Arm fat mass right
rs1530559	Arm fat percentage left
rs1530559	Arm fat percentage right
rs1530559	Body fat percentage
rs1530559	Body mass index
rs1530559	Diastolic blood pressure
rs1530559	Forced expiratory volume in 1-second
rs1530559	Forced vital capacity
rs1530559	Hand grip strength left
rs1530559	Hand grip strength right
rs1530559	Leg fat mass left
rs1530559	Leg fat mass right
rs1530559	Leg fat percentage left
rs1530559	Leg fat percentage right
rs1530559	Systolic blood pressure
rs1530559	Trunk fat mass
rs1530559	Trunk fat percentage
rs1530559	Usual walking pace
rs1530559	Whole body fat mass
rs75127669	Cause of death: home
rs1492620	Urticaria
rs2791343	Mean platelet volume
rs2791343	Irritability
rs2833828	Impedance of leg left
rs2833828	Impedance of leg right
rs10231386	Leg fat percentage left
rs10231386	Leg fat percentage right
rs10231386	Sitting height
rs12634544	Eosinophil count
rs12634544	Eosinophil percentage of granulocytes
rs12634544	Eosinophil percentage of white cells
rs12634544	Hematocrit
rs12634544	Hemoglobin concentration
rs12634544	Neutrophil percentage of granulocytes
rs12634544	Plateletcrit
rs12634544	Red blood cell count
rs12634544	Sum eosinophil basophil counts
rs12634544	Cause of death: car occupant injured in unspecified traffic accident
rs12634544	Impedance of leg right
rs35947731	Time spent using computer
rs45598138	Cause of death: inquest adjourned death
rs45598138	Treatment with flu - influenza vaccine
